# Supplementary material for: High Prevalence of Undocumented SARS-CoV-2 Infections in the Pediatric Population of the Tyrolean District of Schwaz
Source: Viruses. 2022 Oct 19;14(10):2294. doi: 10.3390/v14102294 (PMC9609860; doi:10.3390/v14102294)
Supplement: Supplementary file 1 [file viruses-14-02294-s001.zip]

Archive with 1 entries (1 files):
- viruses-1971854-supplementary.pdf
